# Supplementary material for: Advancing Sustainability: Geraniol-Enhanced Waterborne Acrylic Pressure-Sensitive Adhesives without Chemical Modification
Source: Materials (Basel). 2024 Oct 10;17(20):4957. doi: 10.3390/ma17204957 (PMC11509658; doi:10.3390/ma17204957)
Supplement: Supplementary file 1 [file materials-17-04957-s001.zip]

Archive with 1 entries (1 files):
- materials-3219253-supplementary.pdf
